# Supplementary material for: Electrophysiological resting-state signatures link polygenic scores to general intelligence
Source: Sci Rep. 2025 Nov 21;15:41170. doi: 10.1038/s41598-025-26778-4 (PMC12638761; doi:10.1038/s41598-025-26778-4)
Supplement: Supplementary file 2 — Supplementary Material 2 [file 41598_2025_26778_MOESM2_ESM.xlsx]

## Sheet: S1 partial correlations g
Supplementary Table S1. Results of the partial correlations between general intelligence (g), global efficiency (E), and global clustering (C) for young (Eyoung, Cyoung) and older adults (Eolder, Colder), and for the whole sample (Ewhole, Cwhole). Partial correlation was computed seperately for young and older adults across five EEG frequency bands (delta, theta, low alpha, high alpha, beta). Age…
	delta	theta	low alpha	high alpha	beta
Eyoung	-0.087	-0.074	-0.040	-0.062	-0.076
Cyoung	-0.089	-0.041	-0.011	-0.030	-0.057
Eolder	-0.096	-0.078	-0.061	-0.049	-0.054
Colder	-0.102	-0.079	-0.060	-0.051	-0.044
Ewhole	-0.084	-0.069	-0.045	-0.046	-0.054
Cwhole	-0.089	-0.058	-0.033	-0.034	-0.041

## Sheet: S2 partial correlations PGS
Supplementary Table S2. Results of the partial correlations between the polygenic score for general intelligence (PGSGI), global efficiency (E), and global clustering (C) for young (Eyoung, Cyoung) and older adults (Eolder, Eolder), and for the whole sample (Ewhole, Ewhole). Partial correlation was computed seperately for young and older adults across five EEG frequency bands (delta, theta, low a…
	delta	theta	low alpha	high alpha	beta
Eyoung	-0.045	0.027	-0.003	-0.049	-0.067
Cyoung	-0.039	0.075	0.049	-0.0001	-0.044
Eolder	-0.056	-0.077	-0.065	-0.040	-0.029
Colder	-0.058	-0.103	-0.109	-0.080	-0.043
Ewhole	-0.044	-0.025	-0.032	-0.037	-0.038
Cwhole	-0.043	-0.021	-0.034	-0.038	-0.037

## Sheet: S3 global mediations
Supplementary Table S3. Results of the global mediation analysis between the polygenic score for general intelligence (PGSGI), global efficiency and general intelligence (g), and for the global mediation analysis between the PGSGI, global clustering and g in young adults, older adults, and in the whole sample. The mediation analysis was computed for the five EEG frequency bands (delta, theta, low…
young adults - global efficiency
	c_prime	a	b	ab	c
beta	0.122342	-0.0125757	-0.0257071	0.000323285	0.122666
high alpha	0.122718	0.00443031	-0.011798	-5.2269e-05	0.122666
low alpha	0.122393	0.0416608	0.00653322	0.000272179	0.122666
theta	0.12527	0.0583468	-0.0446389	-0.00260454	0.122666
delta	0.122402	-0.00508956	-0.0517266	0.000263266	0.122666
young adults - clustering coefficient
	c_prime	a	b	ab	c
beta	0.122653	-0.00141712	-0.00863876	1.22421e-05	0.122666
high alpha	0.121926	0.0387331	0.0190978	0.000739718	0.122666
low alpha	0.120074	0.0811978	0.0319124	0.00259122	0.122666
theta	0.124077	0.0960525	-0.0146921	-0.00141121	0.122666
delta	0.122531	-0.00243864	-0.0551941	0.000134599	0.122666
older adults - global efficiency
	c_prime	a	b	ab	c
beta	0.216446	-0.034757	-0.0665039	0.00231148	0.218758
high alpha	0.215962	-0.0473901	-0.0589993	0.00279599	0.218758
low alpha	0.213821	-0.0738828	-0.066815	0.00493648	0.218758
theta	0.212238	-0.0811228	-0.0803659	0.0065195	0.218758
delta	0.214861	-0.0480039	-0.0811694	0.00389645	0.218758
older adults - clustering coefficient
	c_prime	a	b	ab	c
beta	0.216507	-0.0419809	-0.0536032	0.00225031	0.218758
high alpha	0.214253	-0.0839937	-0.0536251	0.00450416	0.218758
low alpha	0.212258	-0.117966	-0.0550988	0.00649978	0.218758
theta	0.211048	-0.105497	-0.0730783	0.00770952	0.218758
delta	0.214984	-0.0457143	-0.0825484	0.00377364	0.218758
whole sample - global efficiency
	c_prime	a	b	ab	c
beta	0.182688	-0.0115126	-0.0336915	0.000387876	0.183076
high alpha	0.182815	-0.0105396	-0.0247467	0.000260819	0.183076
low alpha	0.182847	-0.00900077	-0.0254808	0.000229347	0.183076
theta	0.182645	-0.0076251	-0.0565216	0.000430983	0.183076
delta	0.182063	-0.0163698	-0.0618537	0.00101253	0.183076
whole sample - clustering coefficient
	c_prime	a	b	ab	c
beta	0.182906	-0.0096332	-0.0176443	0.000169971	0.183076
high alpha	0.18298	-0.0113551	-0.00847254	9.62067e-05	0.183076
low alpha	0.182934	-0.0137549	-0.0103244	0.000142011	0.183076
theta	0.182824	-0.00578399	-0.0435642	0.000251975	0.183076
delta	0.182095	-0.0148467	-0.0660937	0.000981274	0.183076
Note: c_prime = direct effect of PGSGI on g, controlling for global efficiency/global clustering; a = Effect of PGSGI on global efficiency/global clustering; b = effect of global efficiency/global clustering on g, controlling for PGSGI; ab = indirect effect of PGSGI on g via global efficiency/global clustering.

## Sheet: S4 young - Path A - efficiency
Supplementary Table S4. a-path coefficients from the brain area-specific mediation analysis, showing the effects of the polygenic score for general intelligence (PGSGI) on nodal efficiency in young adults for the five EEG frequency bands (delta, theta, low alpha, high alpha, beta).
beta			high alpha			low alpha			theta			delta
Area	a		Area	a		Area	a		Area	a		Area	a
lh_BA11	-0.0349557		lh_BA1	0.0614963		lh_BA1	0.121138		lh_BA1	0.128702		rh_BA10	0.0589528
rh_BA11	-0.0514733		rh_BA1	0.0463307		rh_BA1	0.103849		rh_BA1	0.106351		lh_BA11	-0.0914512
rh_BA20	-0.0635809		rh_BA10	0.0402777		rh_BA10	0.077799		rh_BA10	0.111854		rh_BA11	-0.0695373
rh_BA21	-0.0804604		rh_BA17	-0.0646021		rh_BA17	-0.0840914		rh_BA17	-0.0786761		rh_BA2	0.0706065
rh_BA22	-0.0801989		lh_BA2	0.0604979		lh_BA18	-0.0477653		rh_BA18	0.0490803		lh_BA21	-0.0334733
lh_BA23	-0.0357078		rh_BA2	0.0515128		rh_BA18	0.0390788		rh_BA19	0.0334		lh_BA23	0.0956838
rh_BA24	-0.043414		rh_BA20	-0.0507784		lh_BA2	0.0985441		lh_BA2	0.10694		lh_BA25	-0.0857046
lh_BA25	-0.0423061		rh_BA22	-0.0488948		rh_BA2	0.11197		rh_BA2	0.126189		rh_BA3	0.0190476
lh_BA26	-0.0330674		rh_BA24	-0.0462695		rh_BA21	0.0569556		rh_BA21	0.0785423		lh_BA31	0.133885
lh_BA27	-0.0738956		lh_BA27	-0.053856		lh_BA22	0.0665827		lh_BA22	0.0669691		lh_BA32	0.0267916
rh_BA28	-0.0606469		rh_BA27	-0.0347539		rh_BA24	-0.0389924		rh_BA23	0.0505081		rh_BA32	0.107911
rh_BA29	-0.044847		rh_BA28	-0.0500345		rh_BA25	0.125524		rh_BA25	0.108375		lh_BA33	0.053223
lh_BA3	0.056508		rh_BA29	-0.041461		rh_BA26	0.0505126		lh_BA26	0.0684073		rh_BA33	0.0190476
lh_BA30	-0.0497091		lh_BA3	0.0822211		lh_BA29	0.040016		rh_BA26	0.0609057		lh_BA36	-0.054172
rh_BA35	-0.0274752		rh_BA3	0.0478232		lh_BA3	0.118756		lh_BA27	0.0412213		lh_BA38	-0.0974111
rh_BA36	-0.0551896		lh_BA30	-0.0323687		rh_BA3	0.105216		lh_BA29	0.0556189		rh_BA38	-0.0424327
rh_BA38	-0.0350148		rh_BA32	0.0441066		rh_BA30	0.0348179		lh_BA3	0.112144		lh_BA4	0.0395339
lh_BA4	0.0584472		lh_BA33	0.0582659		lh_BA31	0.0565556		rh_BA3	0.0885379		rh_BA4	0.0921613
lh_BA40	0.0585777		rh_BA33	0.0478232		rh_BA32	0.104007		lh_BA31	0.0932645		rh_BA40	0.0799876
rh_BA41	-0.0421765		rh_BA35	-0.0439638		lh_BA33	0.0694476		rh_BA32	0.125994		lh_BA42	0.0403283
rh_BA42	-0.04246		lh_BA4	0.121963		rh_BA33	0.105216		lh_BA33	0.0644138		rh_BA42	0.0481754
lh_BA46	-0.0416844		lh_BA40	0.0635395		lh_BA36	0.0553484		rh_BA33	0.0885379		lh_BA43	0.0582765
lh_BA47	0.0451033		rh_BA40	0.0343004		lh_BA37	0.0608502		lh_BA36	0.0482092		lh_BA44	-0.0794582
rh_BA5	0.0659847		lh_BA46	-0.0680339		rh_BA38	0.101612		lh_BA37	0.0775652		rh_BA44	-0.062747
rh_BA6	-0.0415978		lh_BA5	0.0376367		rh_BA39	0.0473647		rh_BA38	0.0915915		lh_BA46	-0.0724017
			rh_BA5	0.0809132		lh_BA4	0.216545		lh_BA39	0.0445647		rh_BA5	0.0591249
						rh_BA4	0.10222		rh_BA39	0.0681153		rh_BA6	-0.0603712
						lh_BA40	0.0774054		lh_BA4	0.212615		lh_BA7	0.0756986
						rh_BA40	0.0734211		rh_BA4	0.140523		rh_BA7	0.0814763
						rh_BA42	0.0295633		lh_BA40	0.10092
						lh_BA43	0.0472425		rh_BA40	0.0926398
						rh_BA43	0.0912747		rh_BA42	0.0515658
						rh_BA45	0.0544905		lh_BA43	0.0627285
						lh_BA46	-0.064247		rh_BA43	0.103333
						rh_BA46	0.073793		lh_BA45	0.0455849
						rh_BA47	0.06386		lh_BA46	-0.0439837
						lh_BA5	0.0793456		rh_BA46	0.0795224
						rh_BA5	0.0948195		rh_BA47	0.0784193
						lh_BA6	0.0583805		lh_BA5	0.1257
						rh_BA6	0.0830025		rh_BA5	0.115607
						rh_BA8	0.0440092		lh_BA6	0.0640211
						rh_BA9	0.0501684		rh_BA6	0.0991561
									lh_BA7	0.0320599
									rh_BA7	0.0409004
									lh_BA8	0.044931
									rh_BA8	0.0450023
									rh_BA9	0.0817812

## Sheet: S5 young - Path B - efficiency
Supplementary Table S5. b-path coefficients from the brain area-specific mediation analysis, showing the effects of nodal efficiency on general intelligence (g) in young adults for the five EEG frequency bands (delta, theta, low alpha, high alpha, beta).
beta			high alpha			low alpha			theta			delta
Area	b		Area	b		Area	b		Area	b		Area	b
rh_BA10	0.283643								rh_BA1	0.0533517
lh_BA21	-0.3237								rh_BA17	0.0607812
rh_BA23	0.114275								rh_BA18	-0.306757
lh_BA24	-0.205982								lh_BA19	0.161817
rh_BA24	-0.256613								lh_BA21	0.0405432
rh_BA25	-0.194924								lh_BA22	0.361652
lh_BA26	0.142858								rh_BA24	0.0276677
lh_BA29	0.0522212								lh_BA25	-0.158441
rh_BA3	0.124686								rh_BA26	0.094348
rh_BA30	0.268153								lh_BA3	-0.267973
rh_BA33	0.124686								rh_BA31	-0.191291
rh_BA39	0.0442489								lh_BA33	-0.0883091
lh_BA42	0.122118								lh_BA36	-0.213034
lh_BA47	-0.233831								lh_BA38	0.250815
lh_BA6	-0.274954								lh_BA40	0.0691415
rh_BA7	-0.037467								rh_BA41	-0.173346
rh_BA9	0.194599								lh_BA43	-0.264016
									rh_BA45	-0.0736018
									rh_BA46	-0.0256643
									rh_BA5	0.0323791
									rh_BA6	0.0735525
									lh_BA7	0.20084
									rh_BA7	0.0496214
									lh_BA9	0.235753

## Sheet: S6 young - Path AB - efficiency
Supplementary Table S6. ab-path coefficients from the brain area-specific mediation analysis, showing the indirect effects of the polygenic score for general intelligence (PGSGI) on general intelligence (g) via nodal efficiency in young adults for the five EEG frequency bands (delta, theta, low alpha, high alpha, beta).
beta					high alpha					low alpha					theta					delta
Area	a	b	ab		Area	a	b	ab		Area	a	b	ab		Area	a	b	ab		Area	a	b	ab
rh_BA24	-0.043414	-0.256613	0.0111406												rh_BA1	0.106351	0.0533517	0.00567401
lh_BA26	-0.0330674	0.142858	-0.00472395												rh_BA17	-0.0786761	0.0607812	-0.00478203
rh_BA30	-0.0361659	0.268153	-0.00969801												rh_BA18	0.0490803	-0.306757	-0.0150557
lh_BA47	0.0451033	-0.233831	-0.0105465												lh_BA22	0.0669691	0.361652	0.0242195
															rh_BA26	0.0609057	0.094348	0.00574633
															lh_BA3	0.112144	-0.267973	-0.0300516
															lh_BA33	0.0644138	-0.0883091	-0.00568832
															lh_BA36	0.0482092	-0.213034	-0.0102702
															lh_BA40	0.10092	0.0691415	0.0069778
															lh_BA43	0.0627285	-0.264016	-0.0165613
															rh_BA46	0.0795224	-0.0256643	-0.00204089
															rh_BA5	0.115607	0.0323791	0.00374325
															rh_BA6	0.0991561	0.0735525	0.00729318
															lh_BA7	0.0320599	0.20084	0.0064389

## Sheet: S7 older - Path A - efficiency
Supplementary Table S7. a-path coefficients from the brain area-specific mediation analysis, showing the effects of the polygenic score for general intelligence (PGSGI) on nodal efficiency in older adults for the five EEG frequency bands (delta, theta, low alpha, high alpha, beta).
beta			high alpha			low alpha			theta			delta
Area	a		Area	a		Area	a		Area	a		Area	a
lh_BA23	-0.112183		rh_BA23	-0.142054		rh_BA17	-0.092678		rh_BA11	-0.0775166		rh_BA11	-0.121397
rh_BA23	-0.134347		rh_BA24	-0.0565831		lh_BA23	-0.13585		rh_BA17	-0.0864508		lh_BA22	-0.0756224
rh_BA24	-0.0569245					rh_BA23	-0.167753		rh_BA18	-0.157883		lh_BA23	-0.15846
rh_BA31	-0.114067					rh_BA24	-0.0676566		rh_BA19	-0.13623		rh_BA24	-0.108645
rh_BA7	-0.104588					rh_BA28	-0.0768827		rh_BA20	-0.0640734		lh_BA25	-0.110249
						rh_BA31	-0.14473		lh_BA23	-0.150894		lh_BA26	-0.105519
						rh_BA5	-0.111783		rh_BA23	-0.149862		rh_BA26	-0.089646
						rh_BA7	-0.125533		rh_BA24	-0.0885496		rh_BA29	-0.100083
									lh_BA25	-0.0473039		rh_BA31	-0.131702
									rh_BA27	-0.117158		lh_BA38	-0.130466
									rh_BA28	-0.0780459		rh_BA38	-0.0969851
									lh_BA29	-0.0943308		lh_BA42	-0.119165
									rh_BA29	-0.133348		rh_BA7	-0.0590754
									rh_BA30	-0.10271
									lh_BA31	-0.13824
									rh_BA31	-0.173663
									rh_BA35	-0.0944219
									rh_BA36	-0.0546145
									rh_BA37	-0.0674108
									rh_BA38	-0.0475835
									rh_BA45	-0.097851
									rh_BA46	-0.101093
									rh_BA5	-0.101689
									rh_BA7	-0.114047

## Sheet: S8 older - Path B - efficiency
Supplementary Table S8. b-path coefficients from the brain area-specific mediation analysis, showing the effects of nodal efficiency on general intelligence (g) in older adults for the five EEG frequency bands (delta, theta, low alpha, high alpha, beta).
beta			high alpha			low alpha			theta			delta
Area	b		Area	b		Area	b		Area	b		Area	b
						rh_BA17	0.118247		lh_BA10	0.164064
						lh_BA18	-0.0277242		lh_BA11	0.0173006
						lh_BA19	-0.168264		rh_BA17	0.164078
						rh_BA19	-0.0475725		lh_BA18	-0.0877959
						lh_BA2	0.120263		lh_BA19	-0.144788
						lh_BA26	-0.107045		rh_BA19	-0.13414
						rh_BA26	-0.133146		lh_BA2	0.0938717
						rh_BA27	0.279163		rh_BA25	0.0252938
						rh_BA28	0.28858		lh_BA26	-0.168718
						lh_BA29	-0.097423		rh_BA28	0.124101
						lh_BA33	0.0973409		lh_BA33	0.0968443
						rh_BA35	-0.280508		rh_BA37	0.0667548
						rh_BA37	0.102061		lh_BA4	0.0832376
						lh_BA4	0.0855147		lh_BA40	-0.082224
						rh_BA40	-0.3103		rh_BA40	-0.395219
						rh_BA42	-0.145811		lh_BA5	0.117834
						rh_BA43	-0.114156		rh_BA5	0.0664707
						lh_BA44	0.0806699		lh_BA6	-0.235158
						rh_BA5	0.070784		rh_BA7	0.318559
						lh_BA6	-0.15703		rh_BA9	-0.135355
						rh_BA7	0.338098

## Sheet: S9 older - Path AB - efficienc
Supplementary Table S9. ab-path coefficients from the brain area-specific mediation analysis, showing the indirect effects of the polygenic score for general intelligence (PGSGI) on general intelligence (g) via nodal efficiency in older adults for the five EEG frequency bands (delta, theta, low alpha, high alpha, beta).
beta					high alpha					low alpha					theta					delta
Area	a	b	ab		Area	a	b	ab		Area	a	b	ab		Area	a	b	ab		Area	a	b	ab
										rh_BA17	-0.092678	0.118247	-0.0109589		rh_BA17	-0.0864508	0.164078	-0.0141847
										rh_BA28	-0.0768827	0.28858	-0.0221868		rh_BA19	-0.13623	-0.13414	0.0182739
										rh_BA5	-0.111783	0.070784	-0.00791246		rh_BA28	-0.0780459	0.124101	-0.00968561
										rh_BA7	-0.125533	0.338098	-0.0424423		rh_BA37	-0.0674108	0.0667548	-0.0045
															rh_BA5	-0.101689	0.0664707	-0.00675935
															rh_BA7	-0.114047	0.318559	-0.0363307

## Sheet: S10 young - Path A - clustering
Supplementary Table S10. a-path coefficients from the brain area-specific mediation analysis, showing the effects of the polygenic score for general intelligence (PGSGI) on local clustering in young adults for the five EEG frequency bands (delta, theta, low alpha, high alpha, beta).
beta			high alpha			low alpha			theta			delta
Area	a		Area	a		Area	a		Area	a		Area	a
lh_BA11	-0.051519		lh_BA1	0.0693532		lh_BA1	0.125099		lh_BA1	0.138744		rh_BA10	0.0398976
rh_BA11	-0.0463739		rh_BA1	0.0633207		rh_BA1	0.128599		rh_BA1	0.134301		lh_BA11	-0.0760904
rh_BA17	-0.0271103		rh_BA10	0.0578238		lh_BA10	0.046061		lh_BA10	0.0544239		rh_BA11	-0.0503469
rh_BA18	0.0386636		rh_BA17	-0.022158		rh_BA10	0.0997897		rh_BA10	0.126105		lh_BA17	-0.0342017
rh_BA20	-0.0322858		rh_BA18	0.0656214		lh_BA11	0.037708		lh_BA11	0.0446729		rh_BA19	-0.0237116
rh_BA21	-0.053865		lh_BA19	0.0368829		rh_BA11	0.0773146		rh_BA11	0.0795966		rh_BA2	0.0635436
lh_BA22	0.0432588		lh_BA2	0.0685808		lh_BA17	0.0315859		lh_BA17	0.0532167		lh_BA23	0.0928433
rh_BA22	-0.084623		rh_BA2	0.0725113		lh_BA18	0.0221042		lh_BA18	0.0491742		lh_BA25	-0.0634241
lh_BA26	-0.0354126		lh_BA20	0.0315715		rh_BA18	0.0862999		rh_BA18	0.0998203		rh_BA26	0.026882
lh_BA27	-0.0526784		lh_BA22	0.0629896		lh_BA19	0.0491018		lh_BA19	0.0753268		lh_BA27	0.0385524
rh_BA28	-0.0399734		rh_BA22	-0.0265235		rh_BA19	0.0456983		rh_BA19	0.0743212		rh_BA3	0.0154477
rh_BA29	-0.0191479		lh_BA25	0.0303994		lh_BA2	0.100929		lh_BA2	0.113342		lh_BA31	0.101288
lh_BA3	0.0293818		rh_BA25	0.0425052		rh_BA2	0.131823		rh_BA2	0.146421		rh_BA32	0.084295
lh_BA30	-0.0238765		rh_BA26	0.0503583		lh_BA20	0.0702148		lh_BA20	0.0749196		lh_BA33	0.0333266
lh_BA33	0.0451836		rh_BA27	0.0271248		rh_BA20	0.0286353		rh_BA20	0.0479363		rh_BA33	0.0154477
lh_BA37	0.030677		lh_BA29	0.0396857		lh_BA21	0.0429362		lh_BA21	0.0583439		lh_BA36	-0.0441458
lh_BA4	0.0395049		lh_BA3	0.0715658		rh_BA21	0.101191		rh_BA21	0.127901		lh_BA38	-0.0886736
lh_BA40	0.0693474		rh_BA3	0.0717525		lh_BA22	0.0843175		lh_BA22	0.0872571		lh_BA4	0.0302606
rh_BA42	-0.0334791		rh_BA30	0.03276		rh_BA22	0.0405848		rh_BA22	0.0664923		rh_BA4	0.0786339
rh_BA45	-0.0266151		lh_BA31	0.0570599		lh_BA23	0.0494328		lh_BA23	0.0669162		rh_BA40	0.0645172
lh_BA46	-0.051045		rh_BA31	0.0371254		rh_BA23	0.0712584		rh_BA23	0.0955935		lh_BA42	0.0354719
lh_BA47	0.0424005		rh_BA32	0.0611836		lh_BA24	0.04027		lh_BA25	0.0430043		rh_BA42	0.0338608
rh_BA5	0.0630528		lh_BA33	0.0798597		lh_BA25	0.0540149		rh_BA25	0.126189		lh_BA43	0.0469405
lh_BA9	-0.0252495		rh_BA33	0.0717525		rh_BA25	0.113093		lh_BA26	0.102563		lh_BA44	-0.0598401
			lh_BA35	0.0380324		lh_BA26	0.0696178		rh_BA26	0.103402		rh_BA44	-0.048027
			lh_BA37	0.0661156		rh_BA26	0.0850732		lh_BA27	0.0834999		lh_BA46	-0.0598725
			lh_BA38	0.0318543		lh_BA27	0.0595275		rh_BA27	0.0921371		rh_BA5	0.0469753
			rh_BA38	0.0563285		rh_BA27	0.0708295		lh_BA28	0.0789252		rh_BA6	-0.048571
			lh_BA39	0.0271872		lh_BA28	0.071911		rh_BA28	0.0371681		lh_BA7	0.0553799
			rh_BA39	0.0391954		lh_BA29	0.0622942		lh_BA29	0.080463		rh_BA7	0.0638396
			lh_BA4	0.11508		rh_BA29	0.0406947		rh_BA29	0.052732		lh_BA9	-0.0454137
			rh_BA4	0.0853623		lh_BA3	0.113986		lh_BA3	0.118512
			lh_BA40	0.0908618		rh_BA3	0.124835		rh_BA3	0.112233
			rh_BA40	0.0586349		lh_BA30	0.0568774		lh_BA30	0.0609999
			lh_BA43	0.0230819		rh_BA30	0.0836039		rh_BA30	0.0897913
			rh_BA43	0.05709		lh_BA31	0.0917757		lh_BA31	0.126478
			lh_BA45	0.0288066		rh_BA31	0.0468887		rh_BA31	0.0555842
			rh_BA45	0.0310757		lh_BA32	0.0356689		lh_BA32	0.0530374
			lh_BA46	-0.0368081		rh_BA32	0.129783		rh_BA32	0.159094
			rh_BA46	0.0581528		lh_BA33	0.10521		lh_BA33	0.109167
			lh_BA47	0.0477155		rh_BA33	0.124835		rh_BA33	0.112233
			rh_BA47	0.0605031		lh_BA35	0.0767338		lh_BA35	0.0902799
			lh_BA5	0.0651327		rh_BA35	0.03749		rh_BA35	0.0540989
			rh_BA5	0.0991612		lh_BA36	0.0731592		lh_BA36	0.0818361
			lh_BA6	0.0382544		rh_BA36	0.0423862		rh_BA36	0.0481473
			rh_BA6	0.0727929		lh_BA37	0.108541		lh_BA37	0.115226
			rh_BA7	0.0475135		rh_BA37	0.0266617		rh_BA37	0.0454643
			lh_BA8	0.0341248		lh_BA38	0.0522362		lh_BA38	0.0470148
						rh_BA38	0.131427		rh_BA38	0.132979
						lh_BA39	0.0606158		lh_BA39	0.0773243
						rh_BA39	0.0815963		rh_BA39	0.10128
						lh_BA4	0.190917		lh_BA4	0.199791
						rh_BA4	0.142268		rh_BA4	0.158902
						lh_BA40	0.112519		lh_BA40	0.124953
						rh_BA40	0.0923344		rh_BA40	0.110836
						lh_BA41	0.0525321		lh_BA41	0.0416061
						rh_BA41	0.0506592		rh_BA41	0.0654313
						lh_BA42	0.0601459		lh_BA42	0.0764416
						rh_BA42	0.0703026		rh_BA42	0.0890176
						lh_BA43	0.0708014		lh_BA43	0.09108
						rh_BA43	0.127511		rh_BA43	0.139121
						lh_BA44	0.0668797		lh_BA44	0.0794092
						rh_BA44	0.0634276		rh_BA44	0.0729115
						lh_BA45	0.0698311		lh_BA45	0.0832387
						rh_BA45	0.0940534		rh_BA45	0.0920635
						rh_BA46	0.112143		rh_BA46	0.111754
						lh_BA47	0.0559796		lh_BA47	0.066232
						rh_BA47	0.106325		rh_BA47	0.117939
						lh_BA5	0.10775		lh_BA5	0.133667
						rh_BA5	0.13063		rh_BA5	0.145336
						lh_BA6	0.0749501		lh_BA6	0.0815821
						rh_BA6	0.146074		rh_BA6	0.148039
						lh_BA7	0.0396548		lh_BA7	0.0854807
						rh_BA7	0.0693757		rh_BA7	0.0834834
						lh_BA8	0.0668914		lh_BA8	0.0867342
						rh_BA8	0.0570682		rh_BA8	0.0605471
						lh_BA9	0.0246517		lh_BA9	0.0414562
						rh_BA9	0.077585		rh_BA9	0.105389

[truncated: 11 more sheets: S11 young - Path B - clustering, S12 young - Path AB- clustering, S13 older - Path A - clustering, S14 older - Path B - clustering, S15 young - Reliability (nodal), S16 older - Reliability (nodal), S17 all - Reliability (nodal), S18 all - Path A - efficiency, S19 all - Path B - efficiency, S20 all - Path AB - efficiency, S21 all - Path A - clustering]
